# Supplementary material for: The role of physiotherapy interventions in the management of temporomandibular joint ankylosis: a systematic review and meta-analysis: Running title: Physiotherapy in TMJ ankylosis
Source: Head Face Med. 2024 Feb 29;20:15. doi: 10.1186/s13005-024-00416-2 (PMC10902984; doi:10.1186/s13005-024-00416-2)
Supplement: Supplementary file 1 — Supplementary Material 1. [file 13005_2024_416_MOESM1_ESM.xlsx]

## Sheet: GRADE Quality Assessment
GRADE Criteria	Rating	Quality of Evidence		GRADE Criteria	Rating	Quality of Evidence
Outcome	Prevalence and Clinical Presentation of TMJ Ankylosis			Outcome	Physiotherapy Interventions Approaches for TMJ Ankylosis
Study Design	14 (clinical and experimental studies), 17 (prospective, retrospective, and observational studies)	Moderate		Study Design	3 Prospective studies and 4 retrospective studies	Moderate
Risk of Bias	Not serious			Risk of Bias	Not serious
Inconsistency	Nt serious			Inconsistency	Nt serious
Indirectness	Not serious			Indirectness	Not serious
Imprecision	Not serious			Imprecision	Not serious
Oublication Bias	Undetected			Oublication Bias	Undetected
Other	Not serious			Other	Not serious
GRADE Criteria	Rating	Quality of Evidence		GRADE Criteria	Rating	Quality of Evidence
Outcome	Efficacy of Physiotherapy Interventions in TMJ Ankylosis Management			Outcome	Adverse Effects and Safety of Physiotherapy Interventions
Study Design	5 retrospective studies and 3 prospective studies.	Moderate		Study Design	5 prospective studies and 4 retrospective studies, 4 clinical studies, and 1 case series.	Moderate
Risk of Bias	Not serious			Risk of Bias	Not serious
Inconsistency	Nt serious			Inconsistency	Nt serious
Indirectness	Not serious			Indirectness	Not serious
Imprecision	Not serious			Imprecision	Not serious
Oublication Bias	Undetected			Oublication Bias	Undetected
Other	Not serious			Other	Not serious

## Sheet: Search
Database	Search Strings
Pubmed	("temporomandibular joint ankylosis" OR "TMJ ankylosis" OR "ankylosis of temporomandibular joint") AND ("physiotherapy" OR "physical therapy" OR "rehabilitation" OR "exercise therapy" OR "manual therapy" OR "therapeutic exercise" OR "orofacial exercises")
Scopus	("temporomandibular joint ankylosis" OR "TMJ ankylosis" OR "ankylosis of temporomandibular joint") AND ("physiotherapy" OR "physical therapy" OR "rehabilitation" OR "exercise therapy" OR "manual therapy" OR "therapeutic exercise" OR "orofacial exercises")
Google Scholar	(temporomandibular joint ankylosis OR "TMJ ankylosis" OR "ankylosis of temporomandibular joint" AND (physiotherapy OR "physical therapy" OR "rehabilitation" OR "exercise therapy" OR "manual therapy" OR "therapeutic exercise" OR "orofacial exercises")

## Sheet: Study Characteristics
Author	Study Design	Sample Size	Mean age	Study Objectives	Aetiology	Clinical Presentation	Physiotherapy techniques used	Findings
Ahmad et al. (2015)	A prospective comparative study	28	Unspecified	To assess modified T-plate interpositional arthroplasty.	Trauma, infection, and re-ankylosis	Unspecified	Wooden spoons	The modified T-plate interpositional arthroplasty approach is effective in managing temporomandibular joint ankylosis.
Bayat et al. (2009)	Retrospective study	34	21.5	To assess the efficacy of gap and interpositional arthroplasty using temporalis muscle flap in managing temporomandibular joint ankylosis.	Trauma and osteochondroma	Bony ankylosis	Therabite device	Gap and interpositional arthroplasty using temporalis muscle flap are effective in managing temporomandibular joint ankylosis.
Braimah et al. (2018)	Retrospective study	36	13.8 ± 6.6	To evaluate temporomandibular joint ankylosis management approach.	Trauma due to a fall	Bony and fibrous ankylosis	Unspecified	Active physiotherapy is essential for managing temporomandibular joint ankylosis.
Dowgierd et al. (2022)	Single-centre prospective cohort study	33	14.24 ± 3.23	To present a treatment protocol for managing temporomandibular joint ankylosis.	Inflammatory, trauma,and congenital or iatrogenic	Unspecified	Unspecified	Gap arthroplasty and aggressive rehabilitation before temporomandibular prosthesis were preferred to costochondral autografts.
Elgazzar et al. (2010)	Clinical retrospective study	101	19.43	To explore the experience of managing temporomandibular joint ankylosis and compare the outcomes of different protocols.	Trauma, previous TMJ surgery, osteoarthritis, hyperplasia, and infection	Bony and fibrous ankylosis.	Mouth opening and jaw exercises, massage and deep heat therapy	Timely temporomandibular joint ankylosis release, bone grafting during ramus height reconstruction, and vigorous physiotherapy are efficient management approaches for temporomandibular joint ankylosis.
Erol et al. (2006)	Clinical study	59	18 ± 6.4	To explore the experience of managing temporomandibular joint ankylosis.	Rheumatoid arthritis, otitis media, landslide, traffic accident, birth forceps trauma, and falls.	Bony and fibrous ankylosis	Unspecified	Timely postoperative exercises and physiotherapy are critical in managing temporomandibular joint ankylosis.
Fariña et al. (2018)	Clinical study	15	11.4	To establish a treatment approach for temporomandibular joint ankylosis emphasizing functional and morphological efficacy.	Unspecified	Unspecified	Mouth opening and closing movements and contralateral movement	The proposed algorithm is functionally and morphologically efficient in managing temporomandibular joint ankylosis.
Güven (2000)	A clinical and retrospective study	42	Unspecified	To explore the historical background of temporomandibular joint ankylosis management.	Trauma and Infection	Unspecified	Mouth opening and closing exercises using wooden gags, and an interinsical acrylic gag with a jack screw.	The spherical acrylic spacer offers a shorter operating time and is economical.
Hegab (2015)	A Prospective Clinical Study	14	18.5 median age (12 - 38)	To investigate the efficacy of ankylosis management using pathogenesis.	Trauma and falls	Unspecified	Wooden tongue blades	The treatment protocol is efficient in managing temporomandibular joint ankylosis and preventing re-ankylosis.
Jain et al. (2008)	Retrospective study	44	13.814	To explore temporomandibular joint ankylosis management protocols.	Trauma to the chin due to falls from heights, otitis media	Bony and fibrous ankylosis	Ferguson’s mouth gag and wooden tongue blades.	Timely temporomandibular joint ankylosis management is critical. In addition, aggressive physiotherapy is essential for long-term postoperative outcomes.
Jakhar et al. (2013)	Clinical study	90	14	To investigate the significance of condyle and disc retention in ankylosis management.	Trauma	Unspecified	Unspecified	The condyle and disc preservation are effective in managing temporomandibular joint ankylosis with various advantages.
Kaban et al. (1990)	Retrospective study	14	18.33 ± 12.56	To investigate the efficacy of a temporomandibular joint ankylosis management protocol.	Trauma, ankylosing spondylitis, and osteochondroma	Fibro-osseous ankylosis, fibrous ankylosis, and bony ankylosis	Heat, massage, ultrasonography, gum chewing, manual stretching exercises, and Bell Dynamic Jaw Exerciser	The treatment protocol is effective in managing temporomandibular joint ankylosis.
Khalifa (2018)	Prospective observational clinical study	26	16.27 ± 1.48	To assess mouth-opening changes after gap arthroplasty.	Unilateral condylar fracture, Bilateral condylar fracture, and Chin trauma	Type I, II, III, and IV.	Mouth gags, mouth prop, and chewing gum.	Maximum interinsical opening assessment is critical for the timely detection of re-ankylosis.
Kohli et al. (2017)	A prospective comparative study	22	24.5	To compare condylar reconstruction approaches regarding function and morphology.	Unspecified	Unspecified	Jaw stretching using a mouth gag	The sternoclavicular grafts are superior to transport distraction osteogenesis for temporomandibular joint ankylosis management.
Lo et al. (2008)	Clinical study	19	29.12	To develop and and clinically test a temporomandibular joint exerciser.	Trauma, mandibular, Orthognathic surgery for cleft deformity, and facial fracture	Unspecified	Power screw technique	The exerciser is efficient for physiotherapy in managing temporomandibular joint ankylosis.
Longobardi et al. (2009)	Observational Cohort Study	18	31.3	To assess the efficacy of a three-phase treatment protocol for managing temporomandibular joint ankylosis.	Previous condylar fractures, Caustic burn, Postsurgical scar, Pyogenic infection, Pseudocamptodactylia, and Trauma with loss of substance	Unspecified	Bite block	The 3-phase treatment protocol is efficicient for managing temporomandibular joint ankylosis.
Nitzan et al. (2012)	Retrospective Case Series	13	20	To explore an alternative treatment approach to temporomandibular joint ankylosis using computed tomography.	Trauma	Bony, fibrous and fibro-osseous ankylosis	Unspecified	Computed tomography is efficient in searching the displaced head of the condyle and disc
Nouman and Hassan (2017)	Experimental study	15	Unspecified	To evaluate the efficacy of physiotherapy following temporomandibular joint ankylosis surgery.	Unspecified	Unspecified	Facial exercises, electrical stimulation, and using ice-cream stick	Physiotherapy and mouth-opening exercises are essential in managing temporomandibular joint ankylosis.
Park et al. (2019)	Clinical study	9	35.4	To assess the effectiveness of interocclusal splint for physiotherapy in managing temporomandibular joint ankylosis.	Trauma and infection.	Fibrous, bony ankylosis, Chronic osteomyelitis, pseudoankylosis, and stylohyoid ligament calcification.	Interocclusal splint	Ankylosed mass resection and physiotherapy are essential in managing temporomandibular joint ankylosis.
Rahman et al. (2020)	Clinical and Radiological study	15	12.6	To evaluate the suitability of dermal fat for reducing pain during active physiotherapy.	Fall from height and infection of the ear.	Osseous or fibro-osseous ankylosis	Unspecified	The dermis fat graft could be a superior choice of graft in managing temporomandibular joint ankylosis.
Sahoo et al. (2012)	Clinical study	64	14.3	To compare the outcomes of alternative approaches for managing temporomandibular joint ankylosis.	Trauma, infection, and systemic illness.	Unspecified	Ice cream blades	Interpositional arthroplasty with temporalis myofascial flap is suitable for minor mandibular deformity. On the other hand, joint reconstruction with costochondral graft and distraction osteogenesis of ramus condylar unitsuits younger patients.
Sami et al. (2023)	Prospective study	12	11.2	To compare the outcomes of using temporalis fascia as an interpositional graft.	Fall from height and ear infections.	Unspecified	Unspecified	The temporal fascia and dermal fat graft are comparably efficient in managing temporomandibular joint ankylosis.
Shetty et al. (2019)	Retrospective study	98	20	To evaluate the outcomes of a two-phase physiotherapy approach after consecutive ankylotic mass resection.	Unspecified	Unspecified	Bite block	The longevity and rigidity of interpositional graft insignificantly influence the outcomes of temporomandibular joint ankylosis management.
Shivakotee et al. (2019)	Case series	18	17.66	To evaluate the efficacy of a temporomandibular joint ankylosis management.	Trauma and Congenital	Unspecified	Unspecified	Re-ankylosis can be prevented by interpositional arthroplasty using vascularized temporalis fascia flap.
Singh et al. (2014)	Retrospective study	15	12.2	To explore the experience of using lateral arthroplasty in managing temporomandibular joint ankylosis.	Trauma	Unspecified	Mouth prop, mouth gag, and spoon spatulas	The medially displaced condyle and disc are efficient in type III ankylosis patients.
Singh et al. (2012)	Prospective study	10	17.7	To assess the suitability of sternoclavicular graft as an interposition graft in managing temporomandibular joint ankylosis.	Trauma and infection	Unspecified	Mouth prop, mouth gag, and spoon spatulas	Sternoclavicular Graft, Buccal Fat Pad Lining interposition, and active physiotherapy are essential for managing temporomandibular joint ankylosis.
Tauro and Manay (2019)	Observational cohort study	21	19	To propose modifications to the surgical approaches in managing and minimizing re-ankylosis.	Unspecified	Unspecified	Unspecified	The proposed approach effectively minimizes re-ankylosis.
X et al. (2019)	Retrospective study	32	Unspecified	To explore the outcomes of retaining the medially displaced residual condyle in managing temporomandibular joint ankylosis.	Accidental impact, violence, and accidental fall	Unspecified	Active and passive mandibular exercises and maximal mouth opening.	The displaced condyle should be preserved in managing temporomandibular joint ankylosis.
Yadav et al. (2021)	Retrospective study	114	15.75 ± 9.76	To explore a treatment protocol for minimizing re-ankylosis after surgical management of temporomandibular joint ankylosis.	Trauma and infection	Unspecified	Tapered acrylic trismus screw	The risk of re-ankylosis can be minimized by following the proposed treatment protocol.
Younis et al. (2020)	Prospective Clinical Comparative Study	30	6.5	To assess and compare the suitability of dermal fat graft with temporalis myofascial flap as interposition grafts in managing temporomandibular joint ankylosis.	Trauma and otitis media	Unspecified	Wooden spatulas	The dermis fat graft could be superior to the conventional temporalis myofascial flap in managing temporomandibular joint ankylosis.
Zhang and He (2006)	Retrospective study	18	28	To evaluate temporomandibular joint ankylosis emergence after condylar fracture and postoperative outcomes.	Trauma	Fibrous and partial bony ankylosis	Ultrasonic wave or infrared ray with calcium or iodide infiltration	Disc repositioning is effective for temporomandibular joint ankylosis management.

## Sheet: Quality Assessment
Author	Objectives clearly stated	Study population clearly defined	Participation rate of eligible persons at least 50%	Subjects recruited from similar populations	Sample size justification, power description, or variance and effect estimates provided	Measurement of exposures of interest before the outcomes	A reasonable timeframe to see the association between exposure and outcome.	Overall rating
Ahmad et al. (2015)	Yes	Yes	Yes	Yes	No	Yes	Yes	Good
Bayat et al. (2009)	Yes	Yes	Yes	Yes	No	Yes	Yes	Good
Braimah et al. (2018)	Yes	Yes	Yes	Yes	No	Yes	Yes	Good
Dowgierd et al. (2022)	Yes	Yes	Yes	Yes	No	Yes	Yes	Good
Jain et al. (2008)	Yes	Yes	Yes	Yes	No	Yes	Yes	Good
Kaban et al. (1990)	Yes	Yes	Yes	Yes	No	Yes	Yes	Good
Kohli et al. (2017)	Yes	Yes	Yes	Yes	No	Yes	Yes	Good
Longobardi et al. (2009)	Yes	Yes	Yes	Yes	No	Yes	Yes	Good
Nitzan et al. (2012)	Yes	Yes	Yes	Yes	No	Yes	Yes	Good
Sami et al. (2023)	Yes	Yes	Yes	Yes	No	Yes	Yes	Good
Shetty et al. (2019)	Yes	Yes	Yes	Yes	No	Yes	Yes	Good
Shivakotee et al. (2019)	Yes	Yes	Yes	Yes	No	Yes	Yes	Good
Singh et al. (2014)	Yes	Yes	Yes	Yes	No	Yes	Yes	Good
Singh et al. (2012)	Yes	Yes	Yes	Yes	No	Yes	Yes	Good
Tauro and Manay (2019)	Yes	Yes	Yes	Yes	No	Yes	Yes	Good
X et al. (2019)	Yes	Yes	Yes	Yes	No	Yes	Yes	Good
Yadav et al. (2021)	Yes	Yes	Yes	Yes	No	Yes	Yes	Good

## Sheet: Cochrane ROB 2.0
Author	D1	D2	D3	D4	D5	Overall
Elgazzar et al. (2010)	No information	Low	Low	Low	Low	Low
Erol et al. (2006)	No information	Low	Low	Low	Low	Low
Fariña et al. (2018)	Low	Low	Low	Low	Low	Low
Güven (2000)	No information	Low	Low	Low	Low	Low
Hegab (2015)	Low	Low	Low	Low	Low	Low
Jakhar et al. (2013)	Low	Low	Low	Low	Low	Low
Khalifa (2018)	Low	Low	Low	Low	Low	Low
Lo et al. (2008)	No information	Low	Low	Low	Low	Low
Nouman and Hassan (2017)	Low	Low	Low	Low	Low	Low
Park et al. (2019)	Low	Low	Low	Low	Low	Low
Rahman et al. (2020)	No information	Low	Low	Low	Low	Low
Sahoo et al. (2012)	Low	Low	Low	Low	Low	Low
Younis et al. (2020)	Low	Low	Low	Low	Low	Low
Zhang and He (2006)	Low	Low	Low	Low	Low	Low
